# Supplementary material for: Knockdown of mental disorder susceptibility genes disrupts neuronal network physiology in vitro
Source: Mol Cell Neurosci. 2011 Jun;47(2):93–9. doi: 10.1016/j.mcn.2010.12.014 (PMC3105225; doi:10.1016/j.mcn.2010.12.014)
Supplement: Supplementary Table 1 — Sequences of primers used in real-time RT-PCR experiments. [file mmc1.xls]

## Sheet: Sheet1
Supplementary Table S2: Primer Sequences
Dctn5
5'-GCCCAGATTGGTTCTTATGTT-3'
5'-TGGTAGTAGCTTTTGGTGACG-3'
Dlg2
5'-TGACAGAGGAACAAGCCAAGA-3'
5'-CGTTGTCAGAGGTGCAGTAGC-3'
Disc1
5'-CACTCAGCTCTTTCACCACAC-3'
5'-GAGAGCCTCATCGTGACTGTA-3'
Gapdh
5’-GTGTTCCTACCCCCAATGTG-3’
5’-ATGTAGGCCATGAGGTCCAC-3’
