# Supplementary material for: Knockdown of mental disorder susceptibility genes disrupts neuronal network physiology in vitro
Source: Mol Cell Neurosci. 2011 Jun;47(2):93–9. doi: 10.1016/j.mcn.2010.12.014 (PMC3105225; doi:10.1016/j.mcn.2010.12.014)
Supplement: Supplementary Table 2 — Full dataset for Tnik knockdown cultures. [file mmc2.xls]

## Sheet: siTnik
Parameter	Total Spikes					Network Size (# Channels)					Burst Spikes (%)					Burst Duration (ms)					Burst Pattern (CV of inter-burst interval)					Burst Rate (# per minute)					Correlation Index
Days in Vitro	4-5	6	7	8	11-12	4-5	6	7	8	11-12	4-5	6	7	8	11-12	4-5	6	7	8	11-12	4-5	6	7	8	11-12	4-5	6	7	8	11-12	4-5	6	7	8	11-12
Mock n=14	3400±1292	10391±1733	26500±5391	39167±7300	114935±17101	2±1	9±2	20±3	27±3	41±3	6.3±3.0	44.1±3.6	63.9±4.0	70.3±3.6	81.6±2.1	518±90	445±22	441±49	416±40	954±88	0.69±0.08	0.75±0.06	0.73±0.03	0.72±0.04	0.65±0.04	1.91±0.40	2.87±0.35	3.52±0.29	3.77±0.32	5.19±0.56	12.93±5.02	29.97±4.83	33.57±3.97	35.26±3.33	20.39±1.66
NTC n=14	4560±1132	13471±2915	27146±4953	46120±7580	109316±16181	4±2	14±3	22±3	28±3	41±3	14.5±6.1	55.2±5.7	63.9±3.7	71.0±3.3	82.3±3.0	349±31	330±21	389±30	427±41	1015±77	0.16±0.09	0.76±0.05	0.71±0.04	0.70±0.03	0.66±0.03	1.88±0.12	2.54±0.17	3.20±0.26	4.18±0.32	4.52±0.41	18.32±5.66	39.73±5.84	32.54±3.40	29.04±3.43	18.91±2.48
siTnik n=11	3842±798	13066±1660	30213±4003	54057±7743	104019±10683	2±1	17±3	28±4	35±3	47±3	14.2±4.3	60.2±5.3	81.2±2.6	89.0±1.9	94.3±1.2	336±16	337±42	263±39	209±15	598±114	0.57±0.04	0.72±0.04	0.60±0.02	0.47±0.04	0.37±0.04	1.98±0.15	2.52±0.16	3.77±0.20	4.88±0.25	4.98±0.41	18.33±4.44	49.66±7.97	49.31±3.71	42.04±2.52	30.33±2.70
p value (ANOVA)	n.s.	n.s.	n.s.	n.s.	n.s.	n.s	n.s.	n.s.	n.s.	n.s.	n.s.	n.s.	0.0028	0.0003	0.001	n.s.	n.s.	0.0145	0.0004	0.0082	n.s.	n.s.	0.001	0.0001	<0.0001	n.s.	n.s.	n.s.	n.s.	n.s.	n.s.	n.s.	0.0151	n.s.	0.0033
Yellow cells indicate timepoints in which p<0.05 between siTnik-treated cultures and controls and p>0.05 between mock and NTC controls by Fisher's PLSD post-hoc test
all values reported as mean ± SEM
