# Supplementary material for: Knockdown of mental disorder susceptibility genes disrupts neuronal network physiology in vitro
Source: Mol Cell Neurosci. 2011 Jun;47(2):93–9. doi: 10.1016/j.mcn.2010.12.014 (PMC3105225; doi:10.1016/j.mcn.2010.12.014)
Supplement: Supplementary Table 3 — Full dataset for Dctn5 knockdown cultures. [file mmc3.xls]

## Sheet: Dctn5
Parameter	Total Spikes					Network Size (# Channels)					Burst Spikes (%)					Burst Duration (ms)					Burst Pattern (CV of inter-burst interval)					Burst Rate (# per minute)					Correlation Index
Days in Vitro	4-5	6	7	8	11-12	4-5	6	7	8	11-12	4-5	6	7	8	11-12	4-5	6	7	8	11-12	4-5	6	7	8	11-12	4-5	6	7	8	11-12	4-5	6	7	8	11-12
Mock n=18	3530±1008	14043±3452	25167±4165	37137±5524	99473±14036	2±1	10±3	17±3	23±3	36±3	11.6±4.5	48.5±5.6	68.6±4.2	76.1±2.7	83.3±2.0	178±70	437±47	449±38	455±46	912±94	0.24±0.08	0.70±0.08	0.82±0.05	0.75±0.04	0.66±0.03	1.71±1.00	3.60±0.44	3.64±0.23	3.81±0.18	4.28±0.26	5.92±1.89	22.56±5.43	33.07±3.56	35.71±2.32	24.90±1.82
NTC n=14	4019±1784	20386±5111	28989±6364	49112±10472	81379±14976	1±1	13±2	17±3	24±4	30±5	2.4±1.7	65.2±5.3	65.6±7.9	76.5±6.4	80.6±3.6	97±59	424±46	354±54	441±56	1036±87	0.16±0.09	0.68±0.07	0.59±0.08	0.62±0.06	0.68±0.04	0.56±0.39	3.77±0.32	3.67±0.48	4.27±0.43	4.44±0.40	2.31±0.51	24.84±4.48	27.53±3.77	27.28±3.04	18.66±2.12
siDctn5 n=14	5006±3232	19095±7675	27765±8910	41347±11726	52108±10474	1±1	11±4	13±3	16±4	12±2	9.3±5.5	64.1±7.8	70.8±7.2	81.9±5.1	88.0±1.9	128±68	331±45	443±47	466±40	1056±147	0.20±0.11	0.58±0.07	0.57±0.05	0.53±0.03	0.74±0.05	0.76±0.41	4.93±0.78	5.79±0.51	5.98±0.37	6.49±0.62	3.02±1.78	19.69±3.84	19.01±2.90	22.73±2.56	18.33±2.80
p value (ANOVA)	n.s.	n.s.	n.s.	n.s.	n.s.	n.s	n.s.	n.s.	n.s.	0.0019	n.s.	n.s.	n.s.	n.s.	n.s.	n.s.	n.s.	n.s.	n.s.	n.s.	n.s.	n.s.	0.0087	0.0031	n.s.	n.s.	n.s.	0.0005	<0.0001	0.0016	n.s.	n.s.	0.0212	0.0033	n.s.
Yellow cells indicate timepoints in which p<0.05 between siDcnt5-treated cultures and controls and p>0.05 between mock and NTC controls by Fisher's PLSD post-hoc test
all values reported as mean ± SEM
