# Supplementary material for: Knockdown of mental disorder susceptibility genes disrupts neuronal network physiology in vitro
Source: Mol Cell Neurosci. 2011 Jun;47(2):93–9. doi: 10.1016/j.mcn.2010.12.014 (PMC3105225; doi:10.1016/j.mcn.2010.12.014)
Supplement: Supplementary Table 4 — Full dataset for Dlg2 knockdown cultures. [file mmc4.xls]

## Sheet: Dlg2
Parameter	Total Spikes					Network Size (# Channels)					Burst Spikes (%)					Burst Duration (ms)					Burst Pattern (CV of inter-burst interval)					Burst Rate (# per minute)					Correlation Index
Days in Vitro	4-5	6	7	8	11-12	4-5	6	7	8	11-12	4-5	6	7	8	11-12	4-5	6	7	8	11-12	4-5	6	7	8	11-12	4-5	6	7	8	11-12	4-5	6	7	8	11-12
Mock n=16	4334±1155	12920±3193	22511±4440	33871±5788	96947±14020	2±1	11±3	19±3	25±4	39±4	12.8±4.7	48.0±5.6	66.8±4.4	74.8±2.9	83.6±2.1	188±71	392±41	392±26	377±25	809±77	0.27±0.09	0.66±0.07	0.77±0.05	0.70±0.04	0.60±0.03	1.85±1.00	3.39±0.43	3.27±0.19	3.44±0.09	4.08±0.24	6.13±1.88	25.48±5.73	40.54±3.99	36.47±1.95	23.61±1.61
NTC n=14	4002±1786	14487±4301	24740±5623	42757±9779	78827±12580	1±1	9±2	17±3	24±4	33±4	2.4±1.7	52.7±6.2	66.4±6.2	75.0±6.4	79.2±3.4	97±59	415±47	347±49	401±60	933±93	0.16±0.09	0.72±0.07	0.64±0.07	0.58±0.06	0.63±0.03	0.56±0.39	3.39±0.34	3.76±0.38	4.04±0.40	4.34±0.34	2.33±0.51	21.81±4.20	30.64±3.94	31.70±3.63	21.86±2.46
siDlg2 n=14	3874±1091	11139±2385	23463±4287	38523±6046	99194±13199	1±1	7±2	14±2	21±3	36±3	6.0±2.7	38.9±6.2	68.0±2.5	75.8±1.9	84.1±1.4	174±70	462±64	519±55	594±31	885±80	0.28±0.11	0.74±0.08	0.85±0.05	0.74±0.04	0.70±0.02	0.86±0.38	3.88±0.72	5.04±0.39	4.90±0.30	5.01±0.28	4.63±1.67	14.39±3.45	19.47±2.87	19.48±1.92	20.09±1.87
p value (ANOVA)	n.s.	n.s.	n.s.	n.s.	n.s.	n.s	n.s.	n.s.	n.s.	n.s.	n.s.	n.s.	n.s.	n.s.	n.s.	n.s.	n.s.	0.0254	0.0008	n.s.	n.s.	n.s.	n.s.	n.s.	0.0243	n.s.	n.s.	0.0012	0.0026	n.s.	n.s.	n.s.	0.0068	<0.0001	n.s.
Yellow cells indicate timepoints in which p<0.05 between siDlg2-treated cultures and controls and p>0.05 between mock and NTC controls by Fisher's PLSD post-hoc test
all values reported as mean ± SEM
