# Supplementary material for: Knockdown of mental disorder susceptibility genes disrupts neuronal network physiology in vitro
Source: Mol Cell Neurosci. 2011 Jun;47(2):93–9. doi: 10.1016/j.mcn.2010.12.014 (PMC3105225; doi:10.1016/j.mcn.2010.12.014)
Supplement: Supplementary Table 5 — Full dataset for Disc1 knockdown cultures. [file mmc5.xls]

## Sheet: Disc1
Parameter	Total Spikes					Network Size (# Channels)					Burst Spikes (%)					Burst Duration (ms)					Burst Pattern (CV of inter-burst interval)					Burst Rate (# per minute)					Correlation Index
Days in Vitro	4-5	6	7	8	11-12	4-5	6	7	8	11-12	4-5	6	7	8	11-12	4-5	6	7	8	11-12	4-5	6	7	8	11-12	4-5	6	7	8	11-12	4-5	6	7	8	11-12
Untransfected n=19	4817±1346	14917±3752	25494±5336	37521±6295	97799±12910	4±2	13±3	21±3	28±3	40±3	14.7±5.2	52.3±4.6	69.2±3.4	76.5±2.3	83.3±1.9	173±58	381±32	366±24	358±21	774±63	0.28±0.08	0.69±0.05	0.70±0.05	0.65±0.04	0.57±0.03	1.67±0.79	3.32±0.34	3.23±0.18	3.41±0.13	3.99±0.17	13.46±5.27	33.23±5.83	42.21±4.17	42.24±2.00	28.71±1.50
NTC n=18	5312±1639	18554±3906	35435±6613	52502±9158	90308±10784	4±2	16±4	23±4	30±4	38±4	9.8±4.5	57.1±5.2	71.2±5.3	78.2±5.2	83.3±3.2	144±53	375±40	322±39	372±49	830±83	0.26±0.09	0.74±0.06	0.63±0.06	0.54±0.05	0.57±0.03	0.82±0.34	3.24±0.26	3.91±0.31	4.01±0.31	4.34±0.28	12.12±6.45	27.99±4.60	33.52±3.40	35.43±3.35	25.11±2.27
siDisc1 n=18	2427±411	7849±1474	18139±2622	30370±3587	77482±7428	1±0.3	7±2	15±2	22±2	23±2	4.9±2.0	41.5±6.5	70.1±3.7	80.0±2.4	86.3±1.2	127±44	339±43	321±27	349±17	1097±94	0.28±0.11	0.58±0.06	0.56±0.02	0.55±0.02	0.57±0.03	0.76±0.29	2.72±0.29	4.03±0.23	4.12±0.17	3.64±0.23	4.84±1.21	22.64±3.43	32.68±2.16	34.30±1.39	16.50±1.26
p value (ANOVA)	n.s.	0.0492	0.0359	n.s.	n.s.	n.s	n.s.	n.s.	n.s.	n.s.	n.s.	n.s.	n.s.	n.s.	n.s.	n.s.	n.s.	n.s.	n.s.	0.0149	n.s.	n.s.	0.0326	n.s.	n.s.	n.s.	n.s.	0.0047	n.s.	n.s.	n.s.	n.s.	n.s.	0.0438	n.s.
Yellow cells indicate timepoints in which p<0.05 between siDisc1-treated cultures and controls and p>0.05 between mock and NTC controls by Fisher's PLSD post-hoc test
all values reported as mean ± SEM
